# Supplementary material for: Reference Values of the Quality of Life after Brain Injury (QOLIBRI) from a General Population Sample in Italy
Source: J Clin Med. 2023 Jan 6;12(2):491. doi: 10.3390/jcm12020491 (PMC9864646; doi:10.3390/jcm12020491)
Supplement: Supplementary file 1 [file jcm-12-00491-s001.zip]

Archive with 1 entries (1 files):
- jcm-2014805-supplementary.pdf
